# Supplementary material for: Ramen Consumption and Gut Microbiota Diversity in Japanese Women: Cross-Sectional Data from the NEXIS Cohort Study
Source: Microorganisms. 2023 Jul 26;11(8):1892. doi: 10.3390/microorganisms11081892 (PMC10458504; doi:10.3390/microorganisms11081892)
Supplement: Supplementary file 1 [file microorganisms-11-01892-s001.zip]

Archive with 2 entries (2 files):
- FIgures.pptx
- Table.xlsx
