# Supplementary material for: Ramen Consumption and Gut Microbiota Diversity in Japanese Women: Cross-Sectional Data from the NEXIS Cohort Study
Source: Microorganisms. 2023 Jul 26;11(8):1892. doi: 10.3390/microorganisms11081892 (PMC10458504; doi:10.3390/microorganisms11081892)
Supplement: Supplementary file 1 [file microorganisms-11-01892-s001.zip › Table.xlsx]

## Sheet: Table S1
Table S1. Information on phenotype data used in this study.
	factor_name	factor category	factor or numeric	Average	Standard_deviations	information
	Age	Anthropometric	category	59.5312	11.9321	years
	Height	Anthropometric	numeric	156.46	5.77103	cm
	Weight	Anthropometric	numeric	54.5964	7.41227	cm
	Gut_stool_shape	Bowel Habit	category	3.84821	0.75	[ Stool shape at feces sampling day ] 1: separate hard lumps, like nuts (hard to pass); also known as goat faeces, 2: sausage-shaped, but lumpy, 3: like a sausage but with cracks on its surface, 4: like a sausage or snake, smooth and soft, 5: soft blobs with clear cut edges (passed easily), 6: fluffy pieces with ragged edges, a mushy stool, 7: watery, no solid pieces, entirely liquid
	Gut_habit_stool_frequency	Bowel Habit	category	1.75446	1.18	[ Defecation frequency a week ] 1: more than 7times, 2: 6times, 3: 5times, 4: 4times, 5: 3times, 6: <2times
	Beer	Dietary Habit	numeric	31.8135	64.8893	g/1000kcal/day
	Black tea and oolong tea	Dietary Habit	numeric	61.5069	91.4867	g/1000kcal/day
	Boiled rice	Dietary Habit	numeric	114.368	56.5961	g/1000kcal/day
	Bread	Dietary Habit	numeric	24.3696	15.6972	g/1000kcal/day
	Cabbage	Dietary Habit	numeric	29.4174	19.9203	g/1000kcal/day
	Cake	Dietary Habit	numeric	12.6255	11.9193	g/1000kcal/day
	Carrot and squash	Dietary Habit	numeric	16.8202	10.7831	g/1000kcal/day
	Chicken	Dietary Habit	numeric	15.8045	9.49411	g/1000kcal/day
	Ramen	Dietary Habit	numeric	6.12502	7.13905	g/1000kcal/day
	Citrus fruits	Dietary Habit	numeric	18.6334	20.2066	g/1000kcal/day
	Coffee	Dietary Habit	numeric	154.31	121.166	g/1000kcal/day
	Coke	Dietary Habit	numeric	19.2861	38.1536	g/1000kcal/day
	Cooking oil	Dietary Habit	numeric	6.15957	2.44357	g/1000kcal/day
	Cooking salt	Dietary Habit	numeric	2.06676	0.516998	g/1000kcal/day
	Cooking sugar	Dietary Habit	numeric	1.99102	1.03653	g/1000kcal/day
	Crackers	Dietary Habit	numeric	8.65562	8.0498	g/1000kcal/day
	Dried fish	Dietary Habit	numeric	10.6402	8.28835	g/1000kcal/day
	Egg	Dietary Habit	numeric	23.953	13.2415	g/1000kcal/day
	Fatty fish	Dietary Habit	numeric	12.0402	8.76761	g/1000kcal/day
	Fruit and vegetable juice	Dietary Habit	numeric	31.2064	46.9419	g/1000kcal/day
	Green and yellow vegetables	Dietary Habit	numeric	35.7897	28.3448	g/1000kcal/day
	Green tea	Dietary Habit	numeric	140.415	150.898	g/1000kcal/day
	Ham	Dietary Habit	numeric	4.65331	4.11691	g/1000kcal/day
	Ice cream	Dietary Habit	numeric	8.64156	11.9888	g/1000kcal/day
	Japanese cake	Dietary Habit	numeric	5.89834	5.67709	g/1000kcal/day
	Japanese white radish and turnip	Dietary Habit	numeric	18.8328	14.7386	g/1000kcal/day
	Lean fish	Dietary Habit	numeric	10.3004	8.18326	g/1000kcal/day
	Liver meat	Dietary Habit	numeric	0.843657	1.37717	g/1000kcal/day
	Low fat dairy products	Dietary Habit	numeric	29.126	48.865	g/1000kcal/day
	Mayonnaise	Dietary Habit	numeric	3.68695	3.29422	g/1000kcal/day
	Miso soup	Dietary Habit	numeric	62.3816	40.5512	g/1000kcal/day
	Mushroom	Dietary Habit	numeric	9.1633	6.04727	g/1000kcal/day
	Natto	Dietary Habit	numeric	10.4465	9.96486	g/1000kcal/day
	Normal fat dairy products	Dietary Habit	numeric	66.6315	53.2253	g/1000kcal/day
	Other fruits	Dietary Habit	numeric	34.3818	25.4003	g/1000kcal/day
	Pasta	Dietary Habit	numeric	8.15321	8.23191	g/1000kcal/day
	Persimmon and strawberry	Dietary Habit	numeric	13.9468	17.2661	g/1000kcal/day
	Pickles (green and yellow vegetables)	Dietary Habit	numeric	2.47188	4.18458	g/1000kcal/day
	Pickles (other vegetables)	Dietary Habit	numeric	4.31287	4.89582	g/1000kcal/day
	Pork and beef	Dietary Habit	numeric	23.3702	13.0663	g/1000kcal/day
	Potato	Dietary Habit	numeric	29.7236	20.3639	g/1000kcal/day
	Raw vegetables	Dietary Habit	numeric	21.7533	15.3861	g/1000kcal/day
	Root vegetables	Dietary Habit	numeric	29.3382	18.1054	g/1000kcal/day
	Sake	Dietary Habit	numeric	2.4229	11.6364	g/1000kcal/day
	Seaweed	Dietary Habit	numeric	8.59987	6.12589	g/1000kcal/day
	Shochu	Dietary Habit	numeric	5.80899	19.6555	g/1000kcal/day
	Small fish	Dietary Habit	numeric	7.04276	9.27752	g/1000kcal/day
	Soba	Dietary Habit	numeric	7.86067	8.41203	g/1000kcal/day
	Soup of noodles	Dietary Habit	numeric	36.3594	27.1781	g/1000kcal/day
	Soy sauce	Dietary Habit	numeric	0.833492	0.248265	g/1000kcal/day
	Squid, octopus, shrimp or shellfish	Dietary Habit	numeric	8.43829	6.56727	g/1000kcal/day
	Sugar	Dietary Habit	numeric	0.640558	1.70484	g/1000kcal/day
	Tofu	Dietary Habit	numeric	32.2709	21.9507	g/1000kcal/day
	Tomato	Dietary Habit	numeric	20.0334	17.35	g/1000kcal/day
	Tuna	Dietary Habit	numeric	2.18054	3.44972	g/1000kcal/day
	Udon	Dietary Habit	numeric	10.2173	10.0168	g/1000kcal/day
	Whiskey	Dietary Habit	numeric	0.632489	5.31054	g/1000kcal/day
	Wine	Dietary Habit	numeric	9.93568	32.9779	g/1000kcal/day
	Energy intake	Dietary Habit	numeric	1648.33	406.209	kcal/day
	Energy from total protein	Dietary Habit	numeric	17.1225	2.71999	%E
	Energy from animal protein	Dietary Habit	numeric	10.4272	2.81195	%E
	Energy from vegetable protein	Dietary Habit	numeric	6.69533	1.04576	%E
	Energy from total fat	Dietary Habit	numeric	29.2814	4.66269	%E
	Energy from animal fat	Dietary Habit	numeric	14.5304	3.4404	%E
	Energy from vegetable fat	Dietary Habit	numeric	14.751	3.20147	%E
	Energy from saturated fat	Dietary Habit	numeric	8.00749	1.64455	%E
	Energy from monounsaturated fat	Dietary Habit	numeric	10.2864	1.94267	%E
	Energy from polyunsaturated fat	Dietary Habit	numeric	6.9974	1.198	%E
	Energy from carbohydrate	Dietary Habit	numeric	53.5961	6.15022	%E
	Energy from alcohol	Dietary Habit	numeric	2.82672	4.87054	%E
	Ash content	Dietary Habit	numeric	11.2631	1.86787	g/1000kcal/day
	Sodium	Dietary Habit	numeric	2368.58	448.485	mg/1000kcal/day
	Potassium	Dietary Habit	numeric	1762.97	402.801	mg/1000kcal/day
	Calcium	Dietary Habit	numeric	376.506	113.337	mg/1000kcal/day
	Magnesium	Dietary Habit	numeric	164.36	31.4598	mg/1000kcal/day
	Phosphorus	Dietary Habit	numeric	667.678	119.663	mg/1000kcal/day
	Iron	Dietary Habit	numeric	5.12025	1.19754	mg/1000kcal/day
	Zinc	Dietary Habit	numeric	4.86828	0.643472	mg/1000kcal/day
	Copper	Dietary Habit	numeric	0.677066	0.120182	mg/1000kcal/day
	Manganese	Dietary Habit	numeric	1.81792	0.608551	mg/1000kcal/day
	Retinol	Dietary Habit	numeric	282.606	187.759	ug/1000kcal/day
	beta-Carotene equivalents	Dietary Habit	numeric	2883.53	1524.61	ug/1000kcal/day
	Retinol equivalents	Dietary Habit	numeric	524.882	230.191	ug/1000kcal/day
	Vitamine D	Dietary Habit	numeric	9.20448	4.89882	ug/1000kcal/day
	alpha-Tocopherol	Dietary Habit	numeric	4.80881	0.964837	mg/1000kcal/day
	Vitamine K	Dietary Habit	numeric	221.697	98.2254	ug/1000kcal/day
	Vitamine B1	Dietary Habit	numeric	0.506357	0.0917063	mg/1000kcal/day
	Vitamine B2	Dietary Habit	numeric	0.87098	0.187271	mg/1000kcal/day
	Niacin	Dietary Habit	numeric	11.0458	2.32786	mg/1000kcal/day
	Vitamine B6	Dietary Habit	numeric	0.836803	0.17125	mg/1000kcal/day
	Vitamine B12	Dietary Habit	numeric	6.16101	2.61128	ug/1000kcal/day
	Folic acid	Dietary Habit	numeric	238.738	78.8274	ug/1000kcal/day
	Pantothenic acid	Dietary Habit	numeric	4.14015	0.691315	mg/1000kcal/day
	Vitamine C	Dietary Habit	numeric	83.6149	32.1613	mg/1000kcal/day
	Saturated fatty acids	Dietary Habit	numeric	8.89722	1.82728	g/1000kcal/day
	Monounsaturated fatty acids	Dietary Habit	numeric	11.4293	2.15852	g/1000kcal/day
	Polyunsaturated fatty acids	Dietary Habit	numeric	7.77489	1.33111	g/1000kcal/day
	Cholesterol	Dietary Habit	numeric	238.061	65.6627	mg/1000kcal/day
	Water soluble dietary fiber	Dietary Habit	numeric	2.14202	0.597337	g/1000kcal/day
	Insoluble dietary fiber	Dietary Habit	numeric	5.75151	1.54766	g/1000kcal/day
	Total dietary fiber	Dietary Habit	numeric	8.16981	2.19505	g/1000kcal/day
	Salt equivalent	Dietary Habit	numeric	5.97897	1.13261	g/1000kcal/day
	Sugar_nutrients	Dietary Habit	numeric	6.8091	3.98127	g/1000kcal/day
	Alcohol	Dietary Habit	numeric	2.82672	4.87054	g/1000kcal/day
	Daidzein	Dietary Habit	numeric	8.93932	5.37632	mg/1000kcal/day
	Genistein	Dietary Habit	numeric	15.1606	9.07887	mg/1000kcal/day
	omega−3 polyunsaturated fatty acids	Dietary Habit	numeric	1.65137	0.418672	g/1000kcal/day
	omega−6 polyunsaturated fatty acids	Dietary Habit	numeric	6.09295	1.08941	g/1000kcal/day
	bmi	Risk	numeric	22.3186	2.93755	weight (kg) / (height (m) * height (m))
	Waist_circumference	Risk	numeric	80.4013	9.27196	cm
	Hip_circumference	Risk	numeric	92.098	5.38947	cm
	Calf_circumference_average	Risk	numeric	34.2759	2.30263	cm
	Systolic_blood_pressure	Risk	numeric	119.96	17.0536	mmHg
	Diastolic_blood_pressure	Risk	numeric	71.2411	10.493	mmHg
	White_blood_cell	Risk	numeric	4680.8	1135.3	count/uL
	Red_blood_cell	Risk	numeric	432.67	32.2162	count*10^4/uL
	Hemoglobin	Risk	numeric	13.096	1.04673	g/dl
	Hematocrit	Risk	numeric	40.2174	2.83766	%
	Platelet	Risk	numeric	23.9054	4.81222	count*10^4/uL
	Mean_corpuscular_volume	Risk	numeric	93.1071	4.68632	fl
	Mean_corpuscular_hemoglobin	Risk	numeric	30.308	1.86373	pg
	Mean_corpuscular_hemoglobin_concentration	Risk	numeric	32.5487	0.966478	%
	Aspartate_transaminase	Risk	numeric	22.0491	5.78248	IU/L
	Alanine_transaminase	Risk	numeric	16.6964	7.41752	IU/L
	gamma_Glutamyltransferase	Risk	numeric	23.9018	19.1747	IU/L
	Fasting_glucose	Risk	numeric	88.3259	15.2705	mg/dL
	HbA1c	Risk	numeric	5.57455	0.506482	%
	Triglyceride	Risk	numeric	86.5714	49.5678	mg/dL
	Total_cholesterol	Risk	numeric	219.424	35.8845	mg/dL
	High_density_lipoprotein_cholesterol	Risk	numeric	72.5714	18.0767	mg/dL
	Fasting_insulin	Risk	numeric	4.09286	4.00922	uU/mL

## Sheet: Table S2
Table S2. Multiple linear regression model illustrating the relationship between ramen intake and Shannon index in consideration of confounding factors between Ramen intake and Shannon index in consideration of confounding factors.
		Estimate	Std. Error	t value	Pr(>|t|)
	(Intercept)	4.13175	0.439227	9.40687	< 0.001
	Ramen	-0.0132473	0.00613602	-2.15894	0.0319473
	Gut_stool_shape	-0.053366	0.0615776	-0.866646	0.387089
	Gut_habit_stool_frequency	0.0500824	0.0389063	1.28725	0.199371
	Age	0.00629276	0.00375146	1.67742	0.0948943
	BMI	-0.00349939	0.0150497	-0.232523	0.81635

## Sheet: Table S3
Table S3. Information on phenotype and Blood biochemical indicators data for two groups
		Intake (n=146)			No_intake (n=78)
		Ave.	±	SD	Ave.	±	SD	p value
	Age	58.1096	±	12.6895	62.1923	±	9.90482	0.0402971
	Height	156.96	±	5.84253	155.525	±	5.55101	0.0486588
	Weight	54.6911	±	7.08483	54.4192	±	8.03402	0.540951
	bmi	22.2085	±	2.71205	22.5246	±	3.3278	0.844726
	Gut_stool_shape	3.86301	±	0.748609	3.82051	±	0.768598	0.819591
	Gut_habit_stool_frequency	1.78767	±	1.15196	1.69231	±	1.24115	0.211025
	Waist_circumference	80.3685	±	8.73714	80.4628	±	10.2576	0.717792
	Hip_circumference	92.2123	±	5.3698	91.884	±	5.45445	0.373145
	Calf_circumference_average	34.3659	±	2.27641	34.1074	±	2.35647	0.295887
	Systolic_blood_pressure	119.445	±	16.6538	120.923	±	17.8477	0.712914
	Diastolic_blood_pressure	70.7603	±	10.2155	72.141	±	11.0044	0.421336
	White_blood_cell	4656.85	±	1118.55	4725.64	±	1172.02	0.67523
	Red_blood_cell	432.13	±	31.2062	433.679	±	34.2111	0.926713
	Hemoglobin	13.0151	±	1.07443	13.2474	±	0.981613	0.290065
	Hematocrit	39.9836	±	2.90248	40.6551	±	2.67551	0.218108
	Platelet	23.6342	±	4.95605	24.4128	±	4.518	0.219375
	Mean_corpuscular_volume	92.6712	±	5.10052	93.9231	±	3.68489	0.163386
	Mean_corpuscular_hemoglobin	30.1596	±	2.06246	30.5859	±	1.38898	0.288325
	Mean_corpuscular_hemoglobin_concentration	32.5329	±	1.03044	32.5782	±	0.83924	0.858187
	Aspartate_transaminase	21.4863	±	5.33852	23.1026	±	6.43769	0.0860872
	Alanine_transaminase	16.1164	±	7.17131	17.7821	±	7.78885	0.0591172
	gamma_glutamyltransferase	23.2192	±	14.4654	25.1795	±	25.8501	0.893143
	Fasting_glucose	87.6027	±	10.1169	89.6795	±	21.9033	0.423495
	HbA1c	5.53973	±	0.384794	5.63974	±	0.676381	0.915193
	Triglyceride	83.5616	±	42.9168	92.2051	±	59.9823	0.631647
	Total_cholesterol	218.26	±	37.1569	221.603	±	33.4968	0.34039
	High_density_lipoprotein_cholesterol	72.4521	±	19.0329	72.7949	±	16.2516	0.672158

## Sheet: Table S4
Table S4. Comparative results of Z-score for two groups of bacterial genus-level relative abundance.
		Intake			No_intake
		Ave.	±	SD	Ave.	±	SD	p value
	D.1..Firmicutes_D.2..Clostridia_D.3..Clostridiales_D.4..Lachnospiraceae_D.5..Dorea	-0.146756	±	0.941493	0.274698	±	1.05338	0.000826074
	D.1..Firmicutes_D.2..Negativicutes_D.3..Selenomonadales_D.4..Acidaminococcaceae_D.5..Phascolarctobacterium	-0.096507	±	0.672681	0.180641	±	1.41184	0.029196
	D.1..Firmicutes_D.2..Clostridia_D.3..Clostridiales_D.4..Lachnospiraceae_D.5...Eubacterium..eligens.group	-0.0325325	±	1.01325	0.0608942	±	0.978267	0.0333614
	D.1..Proteobacteria_D.2..Gammaproteobacteria_D.3..Enterobacteriales_D.4..Enterobacteriaceae_D.5..Providencia	-0.0399414	±	0.760092	0.074762	±	1.34144	0.0414923
	D.1..Firmicutes_D.2..Clostridia_D.3..Clostridiales_D.4..Lachnospiraceae_D.5..Anaerostipes	-0.100933	±	0.920343	0.188925	±	1.11605	0.0441478
	D.1..Actinobacteria_D.2..Coriobacteriia_D.3..Coriobacteriales_D.4..Coriobacteriaceae_D.5..Collinsella	-0.0387129	±	1.05298	0.0724626	±	0.894432	0.0556402
	D.1..Firmicutes_D.2..Clostridia_D.3..Clostridiales_D.4..Ruminococcaceae_D.5..Ruminococcaceae.UCG.014	-0.0623597	±	0.736262	0.116724	±	1.36166	0.0710984
	D.1..Firmicutes_D.2..Clostridia_D.3..Clostridiales_D.4..Lachnospiraceae_D.5...Eubacterium..hallii.group	-0.0677405	±	0.950673	0.126796	±	1.08129	0.0737384
	D.1..Firmicutes_D.2..Clostridia_D.3..Clostridiales_D.4..Lachnospiraceae_D.5..uncultured	0.0067212	±	1.19848	-0.0125807	±	0.437053	0.0766524
	D.1..Firmicutes_D.2..Clostridia_D.3..Clostridiales_D.4..Lachnospiraceae_D.5..Fusicatenibacter	-0.0504156	±	0.945183	0.0943677	±	1.09542	0.0956059
	D.1..Firmicutes_D.2..Clostridia_D.3..Clostridiales_D.4..Ruminococcaceae_D.5..Anaerotruncus	-0.0349419	±	0.979479	0.0654041	±	1.04059	0.100398
	D.1..Bacteroidetes_D.2..Bacteroidia_D.3..Bacteroidales_D.4..Porphyromonadaceae_D.5..Barnesiella	-0.0583291	±	0.850687	0.10918	±	1.23078	0.122197
	D.1..Firmicutes_D.2..Clostridia_D.3..Clostridiales_D.4..Ruminococcaceae_D.5..Subdoligranulum	-0.0677275	±	0.964167	0.126772	±	1.05856	0.136475
	D.1..Firmicutes_D.2..Clostridia_D.3..Clostridiales_D.4..Lachnospiraceae_D.5..Coprococcus.1	-0.101157	±	0.789612	0.189344	±	1.29085	0.145508
	D.1..Proteobacteria_D.2..Alphaproteobacteria_D.3..Rhodospirillales_D.4..Rhodospirillaceae_D.5..uncultured	-0.0270457	±	0.938173	0.050624	±	1.11115	0.151292
	D.1..Bacteroidetes_D.2..Bacteroidia_D.3..Bacteroidales_D.4..Bacteroidales.S24.7.group_D.5..uncultured.bacterium	-0.0609928	±	0.840691	0.114166	±	1.24295	0.177029
	D.1..Firmicutes_D.2..Clostridia_D.3..Clostridiales_D.4..Ruminococcaceae_D.5..Ruminococcaceae.UCG.005	-0.00302758	±	1.03424	0.005667	±	0.93902	0.185452
	D.1..Firmicutes_D.2..Negativicutes_D.3..Selenomonadales_D.4..Veillonellaceae_D.5..Dialister	0.043303	±	1.05511	-0.0810543	±	0.888535	0.191388
	D.1..Proteobacteria_D.2..Gammaproteobacteria_D.3..Enterobacteriales_D.4..Enterobacteriaceae_D.5..Escherichia.Shigella	0.0359966	±	1.15029	-0.0673783	±	0.630389	0.19149
	D.1..Firmicutes_D.2..Erysipelotrichia_D.3..Erysipelotrichales_D.4..Erysipelotrichaceae_D.5..Holdemanella	0.00283579	±	1.17565	-0.00530802	±	0.541587	0.196252
	D.1..Firmicutes_D.2..Erysipelotrichia_D.3..Erysipelotrichales_D.4..Erysipelotrichaceae_D.5..Erysipelotrichaceae.UCG.003	-0.124555	±	0.726953	0.233142	±	1.34777	0.201354
	D.1..Firmicutes_D.2..Clostridia_D.3..Clostridiales_D.4..Ruminococcaceae_D.5..Ruminococcaceae.UCG.013	-0.000303688	±	0.961237	0.000568442	±	1.07524	0.239161
	D.1..Proteobacteria_D.2..Deltaproteobacteria_D.3..Desulfovibrionales_D.4..Desulfovibrionaceae_D.5..Bilophila	-0.056706	±	0.939603	0.106142	±	1.10276	0.241576
	D.1..Actinobacteria_D.2..Actinobacteria_D.3..Bifidobacteriales_D.4..Bifidobacteriaceae_D.5..Bifidobacterium	-0.0672574	±	0.974962	0.125892	±	1.03994	0.255379
	D.1..Bacteroidetes_D.2..Bacteroidia_D.3..Bacteroidales_D.4..Prevotellaceae_D.5..Alloprevotella	0.0687697	±	1.23456	-0.128723	±	0.0146552	0.256457
	D.1..Firmicutes_D.2..Clostridia_D.3..Clostridiales_D.4..Ruminococcaceae_D.5..Ruminiclostridium.9	0.0415098	±	1.0355	-0.0776978	±	0.931407	0.263081
	D.1..Firmicutes_D.2..Clostridia_D.3..Clostridiales_D.4..Lachnospiraceae_D.5..Blautia	-0.0182104	±	1.02926	0.0340861	±	0.948354	0.289939
	D.1..Firmicutes_D.2..Negativicutes_D.3..Selenomonadales_D.4..Veillonellaceae_D.5..Veillonella	0.0761346	±	1.2118	-0.142508	±	0.315042	0.298012
	D.1..Firmicutes_D.2..Clostridia_D.3..Clostridiales_D.4..Lachnospiraceae_D.5..Lachnospiraceae.UCG.004	-0.0518695	±	0.910649	0.0970892	±	1.14883	0.304251
	D.1..Proteobacteria_D.2..Gammaproteobacteria_D.3..Enterobacteriales_D.4..Enterobacteriaceae_D.5..Hafnia.Obesumbacterium	0.0483428	±	1.237	-0.0904878	±	0.0432257	0.307541
	D.1..Firmicutes_D.2..Clostridia_D.3..Clostridiales_D.4..Ruminococcaceae_D.5..uncultured	0.0160263	±	1.13976	-0.029998	±	0.669641	0.319983
	D.1..Firmicutes_D.2..Clostridia_D.3..Clostridiales_D.4..Lachnospiraceae_D.5...Eubacterium..rectale.group	-0.0301595	±	0.914341	0.0564525	±	1.14753	0.324828
	D.1..Firmicutes_D.2..Clostridia_D.3..Clostridiales_D.4..Ruminococcaceae_D.5..Ruminiclostridium.6	-0.0237779	±	0.680089	0.0445073	±	1.42199	0.32772
	D.1..Bacteroidetes_D.2..Bacteroidia_D.3..Bacteroidales_D.4..Porphyromonadaceae_D.5..Odoribacter	0.00275495	±	1.18094	-0.00515669	±	0.519464	0.332677
	D.1..Proteobacteria_D.2..Gammaproteobacteria_D.3..Enterobacteriales_D.4..Enterobacteriaceae_D.5..Proteus	0.056911	±	1.23633	-0.106526	±	0.00920619	0.343137
	D.1..Firmicutes_D.2..Clostridia_D.3..Clostridiales_D.4..Lachnospiraceae_D.5...Ruminococcus..torques.group	0.000700439	±	1.13577	-0.00131108	±	0.683308	0.350948
	D.1..Bacteroidetes_D.2..Bacteroidia_D.3..Bacteroidales_D.4..Prevotellaceae_D.5..Prevotellaceae.NK3B31.group	-0.0107696	±	1.06559	0.0201585	±	0.870193	0.360677
	D.1..Proteobacteria_D.2..Gammaproteobacteria_D.3..Enterobacteriales_D.4..Enterobacteriaceae_D.5..Klebsiella	0.021231	±	1.11892	-0.0397401	±	0.732127	0.366309
	D.1..Firmicutes_D.2..Clostridia_D.3..Clostridiales_D.4..Clostridiaceae.1_D.5..Clostridium.sensu.stricto.1	-0.00947464	±	1.04474	0.0177346	±	0.916639	0.371733
	D.1..Firmicutes_D.2..Clostridia_D.3..Clostridiales_D.4..Ruminococcaceae_D.5..Ruminococcaceae.UCG.002	-0.0525387	±	0.942946	0.0983416	±	1.0985	0.375145
	D.1..Fusobacteria_D.2..Fusobacteriia_D.3..Fusobacteriales_D.4..Fusobacteriaceae_D.5..Fusobacterium	-0.00119086	±	0.854931	0.00222905	±	1.23277	0.387614
	D.1..Bacteroidetes_D.2..Bacteroidia_D.3..Bacteroidales_D.4..Prevotellaceae_D.5..Prevotella.2	0.0661423	±	1.19651	-0.123805	±	0.419956	0.391404
	D.1..Bacteroidetes_D.2..Bacteroidia_D.3..Bacteroidales_D.4..Rikenellaceae_D.5..Alistipes	-0.026846	±	0.907542	0.0502501	±	1.15809	0.395917
	D.1..Firmicutes_D.2..Clostridia_D.3..Clostridiales_D.4..Lachnospiraceae_D.5...Eubacterium..ruminantium.group	-0.00552298	±	0.930302	0.0103379	±	1.12524	0.411946
	D.1..Firmicutes_D.2..Clostridia_D.3..Clostridiales_D.4..Christensenellaceae_D.5..Christensenellaceae.R.7.group	-0.0188822	±	1.01832	0.0353435	±	0.970273	0.413372
	D.1..Proteobacteria_D.2..Betaproteobacteria_D.3..Burkholderiales_D.4..Alcaligenaceae_D.5..Parasutterella	-0.0192162	±	1.00661	0.0359689	±	0.992975	0.415476
	D.1..Firmicutes_D.2..Negativicutes_D.3..Selenomonadales_D.4..Acidaminococcaceae_D.5..Acidaminococcus	-0.0331341	±	0.939144	0.0620202	±	1.10871	0.453585
	D.1..Firmicutes_D.2..Clostridia_D.3..Clostridiales_D.4..Ruminococcaceae_D.5..Flavonifractor	0.0250167	±	1.02774	-0.0468262	±	0.950613	0.504141
	D.1..Firmicutes_D.2..Clostridia_D.3..Clostridiales_D.4..Lachnospiraceae_D.5..Lachnospiraceae.NK4A136.group	-0.0642808	±	0.809219	0.12032	±	1.28081	0.515386
	D.1..Firmicutes_D.2..Clostridia_D.3..Clostridiales_D.4..Ruminococcaceae_D.5..Butyricicoccus	-0.0303585	±	1.04794	0.0568249	±	0.907232	0.549535
	D.1..Firmicutes_D.2..Clostridia_D.3..Clostridiales_D.4..Lachnospiraceae_D.5...Eubacterium..ventriosum.group	-0.0431368	±	0.91995	0.0807432	±	1.13678	0.552235
	D.1..Firmicutes_D.2..Clostridia_D.3..Clostridiales_D.4..Lachnospiraceae_D.5..Roseburia	0.0237113	±	0.964735	-0.0443827	±	1.0679	0.573661
	D.1..Firmicutes_D.2..Clostridia_D.3..Clostridiales_D.4..Ruminococcaceae_D.5..Ruminococcus.1	0.0307496	±	1.19666	-0.057557	±	0.440831	0.588482
	D.1..Bacteroidetes_D.2..Bacteroidia_D.3..Bacteroidales_D.4..Porphyromonadaceae_D.5..uncultured	0.0111597	±	1.06247	-0.0208887	±	0.877307	0.635672
	D.1..Firmicutes_D.2..Negativicutes_D.3..Selenomonadales_D.4..Veillonellaceae_D.5..Megasphaera	-0.0380429	±	0.824488	0.0712086	±	1.26812	0.649604
	D.1..Proteobacteria_D.2..Gammaproteobacteria_D.3..Enterobacteriales_D.4..Enterobacteriaceae_D.5..Enterobacter	-0.000934706	±	1.02252	0.00174958	±	0.96291	0.653383
	D.1..Firmicutes_D.2..Clostridia_D.3..Clostridiales_D.4..Lachnospiraceae_D.5..Lachnoclostridium	0.0094466	±	1.07471	-0.0176821	±	0.848895	0.657284
	D.1..Bacteroidetes_D.2..Bacteroidia_D.3..Bacteroidales_D.4..Prevotellaceae_D.5..Paraprevotella	0.00465203	±	1.10962	-0.00870764	±	0.759858	0.661064
	D.1..Bacteroidetes_D.2..Bacteroidia_D.3..Bacteroidales_D.4..Porphyromonadaceae_D.5..Parabacteroides	-0.0299738	±	0.959189	0.0561048	±	1.07641	0.692738
	D.1..Firmicutes_D.2..Bacilli_D.3..Lactobacillales_D.4..Streptococcaceae_D.5..Streptococcus	-0.0591172	±	0.798144	0.110655	±	1.29517	0.697066
	D.1..Proteobacteria_D.2..Gammaproteobacteria_D.3..Enterobacteriales_D.4..Enterobacteriaceae_D.5..Serratia	-0.0489371	±	0.419637	0.0916002	±	1.59733	0.733072
	D.1..Firmicutes_D.2..Clostridia_D.3..Clostridiales_D.4..Ruminococcaceae_D.5...Eubacterium..coprostanoligenes.group	0.0134937	±	1.11715	-0.0252575	±	0.7382	0.748979
	D.1..Firmicutes_D.2..Clostridia_D.3..Clostridiales_D.4..Peptostreptococcaceae_D.5..Peptoclostridium	-0.0684318	±	0.361301	0.12809	±	1.62012	0.784548
	D.1..Firmicutes_D.2..Clostridia_D.3..Clostridiales_D.4..Ruminococcaceae_D.5..Ruminococcus.2	-0.00985144	±	0.947552	0.0184399	±	1.09764	0.826391
	D.1..Firmicutes_D.2..Clostridia_D.3..Clostridiales_D.4..Lachnospiraceae_D.5..Lachnospira	-0.00458734	±	1.04249	0.00858656	±	0.921644	0.853041
	D.1..Firmicutes_D.2..Clostridia_D.3..Clostridiales_D.4..Ruminococcaceae_D.5..Ruminiclostridium.5	0.021632	±	1.04473	-0.0404907	±	0.915544	0.877006
	D.1..Bacteroidetes_D.2..Bacteroidia_D.3..Bacteroidales_D.4..Bacteroidaceae_D.5..Bacteroides	0.00515621	±	1.02631	-0.00965138	±	0.955212	0.879592
	D.1..Bacteroidetes_D.2..Bacteroidia_D.3..Bacteroidales_D.4..Prevotellaceae_D.5..Prevotella.9	0.0580561	±	1.09031	-0.108669	±	0.799461	0.886822
	D.1..Firmicutes_D.2..Negativicutes_D.3..Selenomonadales_D.4..Veillonellaceae_D.5..Megamonas	0.0233604	±	1.10721	-0.043726	±	0.764587	0.906054
	D.1..Proteobacteria_D.2..Gammaproteobacteria_D.3..Enterobacteriales_D.4..Enterobacteriaceae_D.5..Morganella	0.0266713	±	1.21294	-0.0499233	±	0.348942	0.912267
	D.1..Firmicutes_D.2..Clostridia_D.3..Clostridiales_D.4..Ruminococcaceae_D.5..Faecalibacterium	0.00672644	±	1.03427	-0.0125905	±	0.938871	0.918985
	D.1..Firmicutes_D.2..Clostridia_D.3..Clostridiales_D.4..Ruminococcaceae_D.5..Ruminococcaceae.NK4A214.group	-0.0106862	±	0.859555	0.0200023	±	1.22645	0.923339
	D.1..Proteobacteria_D.2..Betaproteobacteria_D.3..Burkholderiales_D.4..Alcaligenaceae_D.5..Sutterella	0.0257617	±	1.0818	-0.0482207	±	0.829874	0.945196
	D.1..Firmicutes_D.2..Clostridia_D.3..Clostridiales_D.4..Lachnospiraceae_D.5..Lachnospiraceae.UCG.008	-0.0185043	±	0.934148	0.0346362	±	1.11847	0.956841
	D.1..Bacteroidetes_D.2..Bacteroidia_D.3..Bacteroidales_D.4..Prevotellaceae_D.5..Prevotella.7	0.0368778	±	1.233	-0.0690277	±	0.160665	0.964287
	D.1..Firmicutes_D.2..Clostridia_D.3..Clostridiales_D.4..Lachnospiraceae_D.5..Coprococcus.2	0.069516	±	1.15528	-0.13012	±	0.597045	0.965762
	D.1..Verrucomicrobia_D.2..Verrucomicrobiae_D.3..Verrucomicrobiales_D.4..Verrucomicrobiaceae_D.5..Akkermansia	0.0326307	±	1.13781	-0.0610779	±	0.672619	0.9707

## Sheet: Table S5
Table S5. Comparative results of Z-score for two groups of nutrient intake.
		Intake			No_intake
		Ave.	±	SD	Ave.	±	SD	p value
	Energy_intake	0.0925136	±	0.985626	-0.173167	±	1.01001	0.0879362
	Energy_from_total_protein	-0.0925209	±	0.886338	0.17318	±	1.17052	0.199764
	Energy_from_animal_protein	-0.0736973	±	0.889159	0.137946	±	1.17377	0.30961
	Energy_from_vegetable_protein	-0.0424785	±	0.985369	0.079511	±	1.02852	0.305506
	Energy_from_total_fat	-0.0386736	±	0.946302	0.0723891	±	1.0962	0.377849
	Energy_from_animal_fat	-0.0446472	±	0.927958	0.0835705	±	1.12414	0.640957
	Energy_from_vegetable_fat	-0.00834574	±	0.918187	0.0156215	±	1.14374	0.726713
	Energy_from_saturated_fat	-0.0228874	±	0.891273	0.0428406	±	1.1821	0.814361
	Energy_from_monounsaturated_fat	-0.020101	±	0.963344	0.037625	±	1.07066	0.604249
	Energy_from_polyunsaturated_fat	-0.0501811	±	0.977646	0.0939287	±	1.04044	0.189344
	Energy_from_carbohydrate	0.0702379	±	0.933287	-0.131471	±	1.1086	0.157929
	Energy_from_alcohol	0.0543203	±	0.979568	-0.101676	±	1.0359	0.213738
	Ash_content	-0.055181	±	0.928474	0.103287	±	1.12078	0.274928
	Sodium	0.0568578	±	0.915058	-0.106426	±	1.14092	0.133969
	Potassium	-0.143769	±	0.947122	0.269105	±	1.0461	0.00641705
	Calcium	-0.109766	±	0.873728	0.20546	±	1.18022	0.0669658
	Magnesium	-0.140772	±	0.937397	0.263496	±	1.06465	0.0119508
	Phosphorus	-0.119427	±	0.878408	0.223542	±	1.16851	0.0578509
	Iron	-0.10275	±	0.954689	0.192327	±	1.05938	0.0619674
	Zinc	-0.129488	±	0.91377	0.242375	±	1.11016	0.0307073
	Copper	-0.128053	±	0.946506	0.239689	±	1.0582	0.0103663
	Manganese	0.0101015	±	1.03271	-0.018908	±	0.941931	0.99223
	Retinol	0.0232806	±	0.773955	-0.0435764	±	1.32859	0.0505528
	beta_Carotene_equivalents	-0.126668	±	0.942282	0.237097	±	1.06617	0.00920127
	Retinol_equivalents	-0.0511339	±	0.8633	0.0957121	±	1.2159	0.699282
	Vitamine_D	-0.0583342	±	0.913243	0.10919	±	1.14325	0.367405
	alpha_Tocopherol	-0.110683	±	1.00214	0.207175	±	0.968622	0.00604832
	Vitamine_K	-0.144124	±	0.924594	0.26977	±	1.08313	0.0104962
	Vitamine_B1	-0.12493	±	0.947034	0.233844	±	1.05934	0.0138298
	Vitamine_B2	-0.0973152	±	0.902859	0.182154	±	1.14434	0.139098
	Niacin	-0.0719373	±	0.923026	0.134652	±	1.12408	0.161787
	Vitamine_B6	-0.103018	±	0.936436	0.192829	±	1.08949	0.0235298
	Vitamine_B12	-0.0295018	±	0.938254	0.0552212	±	1.11068	0.7545
	Folic_acid	-0.0839461	±	0.992308	0.15713	±	1.00174	0.0883396
	Pantothenic_acid	-0.157841	±	0.908229	0.295447	±	1.09868	0.00387724
	Vitamine_C	-0.0900554	±	1.00405	0.168565	±	0.976501	0.0239314
	Saturated_fatty_acids	-0.0228874	±	0.891273	0.0428406	±	1.1821	0.814361
	Monounsaturated__fatty_acids	-0.020101	±	0.963344	0.037625	±	1.07066	0.604249
	Polyunsaturated__fatty_acids	-0.0501811	±	0.977646	0.0939287	±	1.04044	0.189344
	Cholesterol	-0.0749246	±	0.930645	0.140243	±	1.11111	0.180737
	Water_soluble_dietary_fiber	-0.131272	±	0.955135	0.245715	±	1.04131	0.0184921
	Insoluble_dietary_fiber	-0.101561	±	0.978138	0.1901	±	1.01895	0.0521042
	Total_dietary_fiber	-0.112128	±	0.978273	0.20988	±	1.01265	0.0282853
	Salt_equivalent	0.0554932	±	0.912867	-0.103872	±	1.14459	0.137372
	Sugar	-0.00819321	±	0.905298	0.015336	±	1.16293	0.86
	Alcohol	0.0543203	±	0.979568	-0.101676	±	1.0359	0.213738
	Daidzein	-0.113514	±	0.906816	0.212475	±	1.13023	0.0473239
	Genistein	-0.112457	±	0.908767	0.210497	±	1.12785	0.046366
	omega3_polyunsaturated_fatty_acids	-0.0723412	±	0.936578	0.135408	±	1.10262	0.1368
	omega6_polyunsaturated_fatty_acids	-0.0322004	±	0.991355	0.0602725	±	1.01969	0.395655
